# Supplementary material for: Green Light Therapy for Pain and Pain-Related Psychosocial Outcomes: A Systematic Review of Human Studies
Source: J Clin Med. 2026 Jul 21;15(14):5710. doi: 10.3390/jcm15145710 (PMC13412275; doi:10.3390/jcm15145710)
Supplement: Supplementary file 1 [file jcm-15-05710-s001.zip]

Archive with 1 entries (1 files):
- jcm-4414080-supplementary.pdf
